# Supplementary material for: The Effect of Isolated and Combined Application of Menthol and Carbohydrate Mouth Rinses on 40 km Time Trial Performance, Physiological and Perceptual Measures in the Heat
Source: Nutrients. 2021 Nov 29;13(12):4309. doi: 10.3390/nu13124309 (PMC8708984; doi:10.3390/nu13124309)
Supplement: Supplementary file 1 [file nutrients-13-04309-s001.zip]

Archive with 1 entries (1 files):
- nutrients-1465139-supplementary.pdf
